# Supplementary material for: Quasi-3D Mechanistic Model for Predicting Eye Drop Distribution in the Human Tear Film
Source: Bioengineering (Basel). 2025 Jul 30;12(8):825. doi: 10.3390/bioengineering12080825 (PMC12383929; doi:10.3390/bioengineering12080825)
Supplement: Supplementary file 1 [file bioengineering-12-00825-s001.zip]

Archive with 1 entries (1 files):
- bioengineering-3725131-supplementary.pdf
